# Supplementary material for: Systematic Identification of Balanced Transposition Polymorphisms in Saccharomyces cerevisiae
Source: PLoS Genet. 2009 Jun 5;5(6):e1000502. doi: 10.1371/journal.pgen.1000502 (PMC2682701; doi:10.1371/journal.pgen.1000502)
Supplement: Table S3 — Results of PCR assays to characterize TS15.1 in strains S288C, S90, and Y101, and all six tetrads. (0.25 MB XLS) [file pgen.1000502.s003.xls]

## Sheet: pcr data, seg. 0-36, 6 tetrads
seg #	Orf/intergenic	S288C	Y101	S90	7a	7b	7c	7d	23a	23b	23c	23d	27a	27b	27c	27d	32a	32b	32c	32d	36a	36b	36c	36d	55a	55b	55c	55d	cgh result	pcr result
0	YOL166C	nt	nt	nt	nt	nt	nt	nt	nt	nt	nt	nt	nt	nt	nt	nt	nt	nt	nt	nt	nt	nt	nt	nt	nt	nt	nt	nt	Class 1	not tested
1	IYOL166C	1	0	1	nt	nt	nt	nt	nt	nt	nt	nt	0	1	1	1	nt	nt	nt	nt	nt	nt	nt	nt	nt	nt	nt	nt	Class 1	not determined
2	YOL165C	0	0	0	nt	nt	nt	nt	nt	nt	nt	nt	0	0	0	0	nt	nt	nt	nt	nt	nt	nt	nt	nt	nt	nt	nt	Class 1	not determined
3	IYOL165C	1	0	1	nt	nt	nt	nt	nt	nt	nt	nt	0	0	0	0	nt	nt	nt	nt	nt	nt	nt	nt	nt	nt	nt	nt	Class 1	not determined
4	IYOLCDELTA1	1	0	1	nt	nt	nt	nt	nt	nt	nt	nt	0	1	1	0	nt	nt	nt	nt	nt	nt	nt	nt	nt	nt	nt	nt	Class 1	not determined
5	YOLWTAU1	1	0	1	nt	nt	nt	nt	nt	nt	nt	nt	0	1	1	0	nt	nt	nt	nt	nt	nt	nt	nt	nt	nt	nt	nt	Class 1	not determined
6	IYOLWTAU1-0	0	0	0	nt	nt	nt	nt	nt	nt	nt	nt	0	0	0	0	nt	nt	nt	nt	nt	nt	nt	nt	nt	nt	nt	nt	Class 1	not determined
7	IYOLWTAU1-1	0	0	0	nt	nt	nt	nt	nt	nt	nt	nt	0	0	0	0	nt	nt	nt	nt	nt	nt	nt	nt	nt	nt	nt	nt	Class 1	not determined
8	YOL164W	0	0	0	nt	nt	nt	nt	nt	nt	nt	nt	0	0	0	0	nt	nt	nt	nt	nt	nt	nt	nt	nt	nt	nt	nt	Class 1	not determined
9	IYOL164W	1	0	1	nt	nt	nt	nt	nt	nt	nt	nt	0	1	1	0	nt	nt	nt	nt	nt	nt	nt	nt	nt	nt	nt	nt	Class 1	not determined
10	YOL163W	0	0	0	nt	nt	nt	nt	nt	nt	nt	nt	0	1	0	0	nt	nt	nt	nt	nt	nt	nt	nt	nt	nt	nt	nt	No data	not determined
11	YOL162W	nd	1	1	1	1	1	1	1	1	1	1	1	1	1	1	1	1	1	1	1	1	1	1	1	1	1	1	Class 1	outside transposed region
12	IYOL162W	1	0	1	1	1	0	0	1	0	0	1	0	1	1	0	1	1	0	0	1	0	0	1	0	1	1	0	Class 3	contains real endpoint
13	YOL161C	1	1	1	nt	nt	nt	nt	nt	nt	nt	nt	0	1	1	1	nt	nt	nt	nt	nt	nt	nt	nt	nt	nt	nt	nt	Class 3	inside transposed region
14	IYOL161C-0	1	1	1	1	1	1	0	1	0	1	1	0	1	1	1	1	1	1	0	1	0	1	1	1	1	1	0	Class 3	inside transposed region
15	IYOL161C-1	1	1	1	nt	nt	nt	nt	nt	nt	nt	nt	0	1	1	1	nt	nt	nt	nt	nt	nt	nt	nt	nt	nt	nt	nt	Class 3	inside transposed region
16	YOL160W	1	1	1	1	1	1	0	1	0	1	1	0	1	1	1	1	1	1	0	1	0	1	1	1	1	1	0	Class 3	inside transposed region
17	IYOL160W-0	1	1	1	nt	nt	nt	nt	nt	nt	nt	nt	0	1	1	1	nt	nt	nt	nt	nt	nt	nt	nt	nt	nt	nt	nt	Class 3	inside transposed region
18	IYOL160W-1	1	1	1	nt	nt	nt	nt	nt	nt	nt	nt	0	1	1	1	nt	nt	nt	nt	nt	nt	nt	nt	nt	nt	nt	nt	No data	inside transposed region
19	YOL159C	1	1	1	1	1	1	0	1	0	1	1	0	1	1	1	1	1	1	0	1	0	1	1	1	1	1	0	Class 3	inside transposed region
20	IYOL159C	1	nd	1	nt	nt	nt	nt	nt	nt	nt	nt	0	1	1	1	nt	nt	nt	nt	nt	nt	nt	nt	nt	nt	nt	nt	Class 3	inside transposed region
21	YOLCDELTA2	1	1	1	1	1	1	0	1	0	1	1	0	1	1	1	1	1	1	0	1	0	1	1	1	1	1	0	No data	inside transposed region
22	IYOLCDELTA2	1	nd	1	nt	nt	nt	nt	nt	nt	nt	nt	0	1	1	0	nt	nt	nt	nt	nt	nt	nt	nt	nt	nt	nt	nt	Class 3	primer mismatch
23	YOL158C	1	1	1	nt	nt	nt	nt	nt	nt	nt	nt	0	1	1	1	nt	nt	nt	nt	nt	nt	nt	nt	nt	nt	nt	nt	Class 3	inside transposed region
24	IYOL158C	1	1	1	nt	nt	nt	nt	nt	nt	nt	nt	0	1	1	1	nt	nt	nt	nt	nt	nt	nt	nt	nt	nt	nt	nt	Class 3	inside transposed region
25	YOL157C	1	1	1	nt	nt	nt	nt	nt	nt	nt	nt	0	1	1	1	nt	nt	nt	nt	nt	nt	nt	nt	nt	nt	nt	nt	No class	inside transposed region
26	IYOL157C	1	1	1	nt	nt	nt	nt	nt	nt	nt	nt	1	1	1	1	nt	nt	nt	nt	nt	nt	nt	nt	nt	nt	nt	nt	Class 0	outside transposed region
27	YOL156W	1	1	1	1	1	1	1	1	1	1	1	1	1	1	1	1	1	1	1	1	1	1	1	1	1	1	1	Class 0	outside transposed region
28	IYOL156W-0	1	1	1	nt	nt	nt	nt	nt	nt	nt	nt	1	1	nd	nd	nt	nt	nt	nt	nt	nt	nt	nt	nt	nt	nt	nt	Class 2	outisde transposed region
29	IYOL156W-1	nd	nd	nd	nt	nt	nt	nt	nt	nt	nt	nt	1	1	1	1	nt	nt	nt	nt	nt	nt	nt	nt	nt	nt	nt	nt	Class 1	outisde transposed region
30	YOL155C	1	1	1	1	1	1	1	1	1	1	1	1	1	1	1	1	1	1	1	1	1	1	1	1	1	1	1	Class 2	outside transposed region
31	IYOL155C-0	1	0	1	nt	nt	nt	nt	nt	nt	nt	nt	0	1	1	0	nt	nt	nt	nt	nt	nt	nt	nt	nt	nt	nt	nt	Class 2	contains real endpoint
31L	IYOL155C-0	1	1	1	nt	nt	nt	nt	nt	nt	nt	nt	1	1	1	1	nt	nt	nt	nt	nt	nt	nt	nt	nt	nt	nt	nt	No data	outisde transposed region
31R	IYOL155C-0	1	0	1	nt	nt	nt	nt	nt	nt	nt	nt	0	1	1	0	nt	nt	nt	nt	nt	nt	nt	nt	nt	nt	nt	nt	No data	contains real endpoint
32	IYOL155C-1	1	1	1	1	1	1	1	1	1	1	1	1	1	1	1	1	1	1	1	1	1	1	1	1	1	1	1	Class 0	outside transposed region
33	YOL154W	1	1	1	nt	nt	nt	nt	nt	nt	nt	nt	1	1	1	1	nt	nt	nt	nt	nt	nt	nt	nt	nt	nt	nt	nt	Class 0	outside transposed region
34	IYOL154W	nt	nt	nt	nt	nt	nt	nt	nt	nt	nt	nt	nt	nt	nt	nt	nt	nt	nt	nt	nt	nt	nt	nt	nt	nt	nt	nt	Class 0	not tested
35	YOL153C	nt	nt	nt	nt	nt	nt	nt	nt	nt	nt	nt	nt	nt	nt	nt	nt	nt	nt	nt	nt	nt	nt	nt	nt	nt	nt	nt	Class 0	not tested
36	IYOL153C-1	1	1	1	1	1	1	1	1	1	1	1	1	1	1	1	1	1	1	1	1	1	1	1	1	1	1	1	Class 0	outside transposed region
Legend
nt	not tested
nd	no data/PCR failed
0	no amplification band (positive control present)
1	amplification band
Not tested	segment was not tested by PCR
Not determined	due to the repetitive nature of Subtelomeric segments 0-10, PCR assays produced ambiguous results
