# Supplementary material for: Systematic Identification of Balanced Transposition Polymorphisms in Saccharomyces cerevisiae
Source: PLoS Genet. 2009 Jun 5;5(6):e1000502. doi: 10.1371/journal.pgen.1000502 (PMC2682701; doi:10.1371/journal.pgen.1000502)
Supplement: Table S4 — Genome rearrangements predicted by paired-end sequencing of Y101. (0.03 MB XLS) [file pgen.1000502.s004.xls]

## Sheet: supp_for_table
TS ID	TS ID	Number of sequence reads	Chromosome	Start position	End position
CGH predicted TS: class 3 CGH predicted TS	Class 3 TS predicted by CGH and confirmed by sequencing
TS7	TS7	16	7	5429	5642
			12	15343	15443
TS15.1	TS15.1	201	15	29782	30695
			9	24545	25219
TS15.2	TS15.2	31	15	1074313	1074347
			16	16882	17017
TS16	TS16	51	16	928011	928338
			1	203115	203389
Next-gen predicted TS: >50kb between paired ends and class 2 CGH support	Class 2 TS predicted by CGH confirmed by sequencing (>50kb between paired ends)
NG_TS_0002	NG_TS_0001	52	1	27192	27316
			8	525822	525862
NG_TS_0035	NG_TS_0002	10	2	6919	6945
			12	1064101	1064122
NG_TS_0035	NG_TS_0003	17	3	302766	302796
			14	754557	755605
NG_TS_0015	NG_TS_0004	13	8	526143	526274
			16	860838	860923
NG_TS_0026	NG_TS_0005	17	9	98318	98871
			14	494032	494050
NG_TS_0016	NG_TS_0006	15	10	393821	393824
			12	460418	460493
NG_TS_0019	NG_TS_0007	22	12	233142	233164
			12	411339	411898
NG_TS_0021	NG_TS_0008	45	12	613038	613160
			15	460179	460821
NG_TS_0003	NG_TS_0009	59	13	873885	874516
			15	159885	160513
NG_TS_0025	NG_TS_0010	17	13	917499	917547
			16	26240	26339
Next-gen predicted TS: >50kb between paired ends, no CGH support	TS predicted by sequencing (>50kb between paired ends) with no CGH support
NG_TS_0034	NG_TS_0011	9	2	801944	801980
			16	932557	932574
NG_TS_0014	NG_TS_0012	18	4	1164505	1164617
			8	288456	288475
NG_TS_0006	NG_TS_0013	42	4	1447128	1447597
			12	1002319	1002408
NG_TS_0008	NG_TS_0014	23	6	14758	15157
			10	727630	727659
NG_TS_0013	NG_TS_0015	12	7	764950	764974
			16	839274	839371
Next-gen predicted TS: <15kb between paired ends, class 1 and 2 CGH support	TS predicted by sequencing ( <15kb between paired ends) with class 1 or 2 CGH supporta
NG_TS_0001	NG_TS_0016	55	1	13615	13652
			1	27189	27831
NG_TS_0009	NG_TS_0017	21	6	137802	137817
			6	143951	144067
NG_TS_0010	NG_TS_0018	23	7	535602	535715
			7	541696	541914
NG_TS_0018	NG_TS_0019	21	12	214795	215044
			12	221005	221167
NG_TS_0020	NG_TS_0021	34	12	592965	593107
			12	599096	599278
NG_TS_0023	NG_TS_0022	21	13	183960	184122
			13	190098	190257
NG_TS_0024	NG_TS_0023	48	13	356764	356943
			13	362917	363050
NG_TS_0030	NG_TS_0024	17	16	436201	436423
			16	443156	443282
Next-gen predicted TS: short distance between paired ends, no CGH support	TS predicted by sequencing ( <15kb between paired ends) with no CGH support
NG_TS_0004	NG_TS_0025	40	4	1095526	1095723
			4	1101692	1101884
NG_TS_0005	NG_TS_0026	25	4	1206489	1206615
			4	1212614	1212749
NG_TS_0007	NG_TS_0027	27	5	443096	443329
			5	449682	449828
NG_TS_0011	NG_TS_0028	23	7	568676	568713
			7	574765	574888
NG_TS_0012	NG_TS_0029	28	7	706967	707097
			7	712569	712708
NG_TS_0017	NG_TS_0030	55	10	472232	472424
			10	483965	484204
NG_TS_0022	NG_TS_0031	68	12	940939	941143
			12	947156	947335
NG_TS_0027	NG_TS_0032	47	14	518909	519084
			14	525081	525180
NG_TS_0028	NG_TS_0033	39	15	117427	117655
			15	123635	123820
NG_TS_0029	NG_TS_0034	15	16	56271	56393
			16	62750	62908
NG_TS_0031	NG_TS_0035	16	16	804338	804577
			16	810560	810636
NG_TS_0032	NG_TS_0036	22	16	844171	844353
			16	850350	850447
NG_TS_0033	NG_TS_0037	22	16	850501	850574
			16	856969	857115
	aAn additional 21 discordant pairs of end sequences are associated with transposable elements; eight of these had Class 1 or Class 2 support.
